# Supplementary material for: Cluster Analysis Statistical Spectroscopy for the Identification of Metabolites in 1H NMR Metabolomics
Source: Metabolites. 2022 Oct 19;12(10):992. doi: 10.3390/metabo12100992 (PMC9607017; doi:10.3390/metabo12100992)
Supplement: Supplementary file 1 [file metabolites-12-00992-s001.zip]

Archive with 1 entries (1 files):
- metabolites-1882954-supplementary.pdf
